# Supplementary material for: The Development of 3D Primary Co-Culture Models of the Human Airway
Source: Int J Mol Sci. 2025 May 23;26(11):5027. doi: 10.3390/ijms26115027 (PMC12155322; doi:10.3390/ijms26115027)
Supplement: Supplementary file 1 [file ijms-26-05027-s001.zip]

Archive with 1 entries (1 files):
- ijms-3564603-supplementary.pdf
